# Supplementary material for: Knockout of Acinar Enriched microRNAs in Mice Promote Duct Formation But Not Pancreatic Cancer
Source: Sci Rep. 2019 Jul 31;9:11147. doi: 10.1038/s41598-019-47566-x (PMC6668398; doi:10.1038/s41598-019-47566-x)
Supplement: Supplementary file 2 — Supplemental Table 2 [file 41598_2019_47566_MOESM2_ESM.xlsx]

## Sheet: Sheet1
Mice	ADM ( %)	Panlobular ADM (+/-)	MainDuct Dilatation	Inflammation	Fibrosis	Atrophy	PDG (+/-)
WT-1 Saline Day 2	0	(-)	0	0	0	0	(-)
WT-2 Saline Day 2	0	(-)	0	0	0	0	(-)
WT-3 Saline Day 2	0	(-)	0	0	0	0	(-)
WT-4 Saline Day 2	0	(-)	0	0	0	0	(-)
WT-5 Saline Day 2	0	(-)	0	0	0	0	(-)
WT-6 Saline Day 2	0	(-)	0	0	0	0	(-)
217 KO-1 Saline Day 2	0	(-)	0	0	0	0	(-)
217 KO-2 Saline Day 2	0	(-)	0	0	0	0	(-)
217 KO-3 Saline Day 2	0	(-)	0	0	0	0	(-)
217 KO-4 Saline Day 2	0	(-)	0	0	0	0	(-)
217 KO-5 Saline Day 2	0	(-)	0	0	0	0	(-)
217 KO-6 Saline Day 2	0	(-)	0	0	0	0	(-)
216b KO-1 Saline Day 2	0	(-)	0	0	0	0	(-)
216b KO-2 Saline Day 2	0	(-)	0	0	0	0	(-)
216b KO-3 Saline Day 2	0	(-)	0	0	0	0	(-)
216b KO-4 Saline Day 2	0	(-)	0	0	0	0	(-)
216b KO-5 Saline Day 2	0	(-)	0	0	0	0	(-)
216b KO-6 Saline Day 2	0	(-)	present	acute	0	0	(-)
216a KO-1 Saline Day 2	0	(-)	0	0	0	0	(-)
216a KO-2 Saline Day 2	0	(-)	0	0	0	0	(-)
216a KO-3 Saline Day 2	0	(-)	0	0	0	0	(-)
WT-1 Caerulein Day 2	1-2	(-)	0	acute and chronic	0	(+)	(-)
WT-2 Caerulein Day 2	1-2	(-)	0	acute and chronic	0	(+)	(-)
WT-3 Caerulein Day 2	1-3	(-)	0	acute	(+)	(+)	(-)
WT-4 Caerulein Day 2	3	(-)	0	acute and chronic	(+)	(+)	(-)
WT-5 Caerulein Day 2	0	(-)	0	0	0	0	(-)
WT-6 Caerulein Day 2	7-8	(-)	0	acute and chronic	0	(++)	(-)
217 KO-1 Caerulein Day 2	2-5	(-)	0	acute	0	(+)	(-)
217 KO-2 Caerulein Day 2	2-5	(-)	0	acute	0	(+)	(-)
217 KO-3 Caerulein Day 2	1-3	(-)	0	acute	0	(+)	(-)
217 KO-4 Caerulein Day 2	25	(++)	0	acute and chronic	(++)	(++)	(+)
217 KO-5 Caerulein Day 2	9-10	(+)	present	acute and chronic	(+)	(++)	(+)
217 KO-6 Caerulein Day 2	0	(-)	0	0	0	0	(-)
216b KO-1 Caerulein Day 2	15	(+)	present	acute and chronic	(+)	(++)	(+)
216b KO-2 Caerulein Day 2	10	(+)	0	acute and chronic	(+)	(++)	(-)
216b KO-3 Caerulein Day 2	4	(-)	0	0	0	(++)	(-)
216b KO-4 Caerulein Day 2	5	(-)	0	0	0	(++)	(-)
216b KO-5 Caerulein Day 2	20	(+)	0	acute and chronic	(+)	(++)	(-)
216b KO-6 Caerulein Day 2	4	(-)	0	0	0	(+)	(-)
216a KO-1 Caerulein Day 2	5	(-)	0	acute and chronic	0	(+)	(-)
216a KO-2 Caerulein Day 2	2	(-)	0	acute and chronic	0	(+)	(+)
216a KO-3 Caerulein Day 2	3	(-)	0	acute and chronic	0	(++)	(-)
216a KO-4 Caerulein Day 2	12	(-)	0	acute and chronic	0	(++)	(+)
216a KO-5 Caerulein Day 2	8	(+)	0	acute and chronic	0	(+)	(-)
216a KO-6 Caerulein Day 2	10	(+)	0	acute and chronic	0	(+)	(-)
WT-1 Caerulein Day 4	10-20	(++)	0	acute and chronic	(+)	(+)	(-)
WT-2 Caerulein Day 4	1-3	(+)	0	acute and chronic	(+)	(+)	(-)
WT-3 Caerulein Day 4	1-3	(+)	0	acute and chronic	(+)	(+)	(-)
WT-4 Caerulein Day 4	8	(+)	present	acute and chronic	(+)	(++)	(-)
WT-5 Caerulein Day 4	less than 1	(-)	0	0	0	0	(+)
WT-6 Caerulein Day 4	less than 1	(-)	0	0	0	(+)	(-)
217 KO caerulein 4 days -1	10-15	(++)	0	acute and chronic	(+)	(+)	(-)
217 KO caerulein 4 days -2	5-10	(++)	0	acute and chronic	(+)	(+)	(-)
217 KO caerulein 4 days -3	5-10	(++)	0	acute and chronic	(+)	(+)	(-)
217 KO-4 Caerulein Day 4	4-5	(-)	0	acute and chronic	(+)	(+)	(-)
217 KO-5 Caerulein Day 4	7-8	(+)	0	acute and chronic	0	(++)	(+)
217 KO-6 Caerulein Day 4	10-15	(+)	0	acute and chronic	0	(++)	(-)
216b KO-1 Caerulein Day 4	less than 1	(-)	0	0	0	0	(-)
216b KO-2 Caerulein Day 4	6	+	0	acute and chronic	(+)	(+)	(-)
216b KO-3 Caerulein Day 4	3	(+)	0	acute and chronic	(+)	(+)	(-)
216b KO-4 Caerulein Day 4	1	(-)	0	0	0	(+)	(-)
216b KO-5 Caerulein Day 4	6	(+)	0	acute and chronic	(+)	(++)	(-)
216b KO-6 Caerulein Day 4	3	(-)	present	acute and chronic	(+)	(++)	(+)
216a KO-1 Caerulein Day 4	3	(-)	0	acute and chronic	0	(+)	(+)
216a KO-2 Caerulein Day 4	3	(-)	0	acute and chronic	0	(++)	(-)
216a KO-3 Caerulein Day 4	0	(-)	0	0	0	0	(-)
216a KO-4 Caerulein Day 4	1	(-)	0	acute and chronic	0	(+)	(+)
216a KO-5 Caerulein Day 4	1	(-)	0	acute and chronic	0	(++)	(-)
216a KO-6 Caerulein Day 4	1-2	(-)	0	acute and chronic	0	(++)	(-)
WT-1 Caerulein Day 7	1-2	(-)	0	acute and chronic	0	(+)	(-)
WT-2 Caerulein Day 7	1-3	(+)	0	acute and chronic	(+)	(+)	(-)
WT-3 Caerulein Day 7	1-3	(-)	0	acute and chronic	(+)	(+)	(-)
WT-4 Caerulein Day 7	1	(-)	0	acute and chronic	(+)	(+)	(-)
WT-5 Caerulein Day 7	2	(+)	0	acute and chronic	(+)	(++)	(-)
WT-6 Caerulein Day 7	less than 1	(-)	0	acute and chronic	0	(+)	(-)
217 KO-1 Caerulein Day 7	1-2	(-)	0	acute and chronic	(+)	(+)	(-)
217 KO-2 Caerulein Day 7	1-2(focal)	(+)	0	0	(+)	(+)	(-)
217 KO-3 Caerulein Day 7	1-2(focal)	(-)	0	0	(+)	(+)	(-)
217 KO-4 Caerulein Day 7	2-3	(-)	0	minimal chronic	(+)	(+)	(-)
217 KO-5 Caerulein Day 7	1	(+)	0	acute and chronic	0	(+)	(+)
217 KO-6 Caerulein Day 7	0	(-)	0	0	0	0	(-)
216b KO-1 Caerulein Day 7	3	(+)	0	0	(+)	(+)	(-)
216b KO-2 Caerulein Day 7	0	(-)	0	0	0	0	(-)
216b KO-3 Caerulein Day 7	0	(-)	0	0	0	0	(-)
216b KO-4 Caerulein Day 7	4	(+)	present	acute and chronic	0	(++)	(+)
216b KO-5 Caerulein Day 7	0	(-)	0	0	0	0	(-)
216b KO-6 Caerulein Day 7	2	(-)	0	0	0	(+)	(-)
216a KO-1 Caerulein Day 7	2	(-)	0	acute and chronic	0	(+)	(-)
216a KO-2 Caerulein Day 7	less 1	(-)	0	acute and chronic	0	(+++)	(-)
216a KO-3 Caerulein Day 7	3	(-)	0	acute and chronic	0	(+++)	(-)
216a KO-4 Caerulein Day 7	2	(-)	0	acute and chronic	0	(++)	(-)
216a KO-5 Caerulein Day 7	3	(-)	0	acute and chronic	0	(+++)	(+)
216a KO-6 Caerulein Day 7	1	(-)	0	acute and chronic	0	(+++)	(+)
