# Supplementary material for: Knockout of Acinar Enriched microRNAs in Mice Promote Duct Formation But Not Pancreatic Cancer
Source: Sci Rep. 2019 Jul 31;9:11147. doi: 10.1038/s41598-019-47566-x (PMC6668398; doi:10.1038/s41598-019-47566-x)
Supplement: Supplementary file 3 — Supplemental Table 3 [file 41598_2019_47566_MOESM3_ESM.xlsx]

## Sheet: CTP-GM ave combined
UF Tissue counting	Genotype	Age (months)	Total lesions	Total lesion/area (mm2)	% Normal tissue	%Fibrosis	%ADM	% Lipoatrophy	Size of lesions (5 largest)
1	EK 216a KO	3	50	0.273614	41.25	8.75	26.25	0.122735	0.347559
2	EK 216a KO	2	64	0.398429	38.75	11.25	45	0.039611	0.7747
3	EK 216a KO	3	48	0.45232	45	7.5	26.25	0.148275	1.44294
4	EK 216a KO	3	65	0.477983	33.75	13.75	45	0.0921711	0.272863
5	EK 216a KO	3	69	0.761067	13.75	20	50	0.044243	0.443453
6	EK 216a KO	3	83	0.769232	32.8	13.1	41.6	0.035175	0.76403
7	EK 216b KO	3	65	0.498923	35	8.75	35	0.107648	0.137307
8	EK 216b KO	3	24	0.206427	36.25	13.75	23.75	0.262521	1.06399
9	EK 216b KO	3	33	0.336384	35	18.75	33.75	0.0703457	0.188124
10	EK 216b KO	3	38	0.279766	60	12.5	20	0.0625205	0.344819
11	EK 217 KO	3	61	0.361204	43.75	17.5	37.5	0	0.599353
12	EK 217 KO	3	73	0.413868	51.25	13.75	35	0.0688205	1.38926
13	EK 217 KO	3	73	0.649199	42.5	16.25	41.25	0.301127	0.859021
14	EK 217 KO	3	105	0.883977	50	16.25	33.75	0.0700354	0.699693
15	EK	3	20	0.272247	76.25	8.75	15	0.0288711	0.0680358
16	EK	3	88	0.968446	45	12.5	42.5	0.0629582	0.64462
17	EK	3	57	0.527658	46.25	12.5	41.25	0.121574	0.28371
18	EK 216a KO	6	96	0.685671	61.25	12.5	26.25	0.25813	0.453124
19	EK 216a KO	6	114	0.967297	51.25	15	33.75	0.204549	0.74769
20	EK 216a KO	6	69	0.842971	43.75	12.5	43.75	0.0953867	1.06065
21	EK 216a KO	6	70	1.1788	35	16.25	48.75	0.170659	0.541038
22	EK 216a KO	6	56	0.64947	52.5	13.75	33.75	0.263135	0.847314
23	EK 216a KO	6	44	0.663091	30	16.25	53.75	0.417947	1.21336
24	EK 216b KO	6	54	0.627506	61.25	10	28.75	0.40823	0.623652
25	EK 216b KO	6	74	0.773048	37.5	20	42.5	0.400319	1.09189
26	EK 216b KO	6	64	0.873814	41.25	13.75	45	0.319503	0.386817
27	EK 216b KO	6	94	0.584067	41.25	15	43.75	0.272203	0.727757
28	EK 216b KO	6	50	0.422156	45	20	35	0.075233	0.324296
29	EK 217 KO	7	129	0.877126	31.25	21.25	47.5	0.137001	1.06562
30	EK 217 KO	6	84	0.557555	50.375	15.25	35.375	0.224662	7.21519
31	EK 217 KO	6	85	0.501974	76.75	6.125	16.125	0.227163	0.637908
32	EK 217 KO	6	52	0.451818	60.125	12.625	28.25	0.133042	1.09874
33	EK 217 KO	6	77	0.620759	29.875	20.375	49	0.25716	1.13132
34	EK 217 KO	6	98.5	0.825131	32.625	19	48.875	0.150088	1.12921
35	EK	7	30.5	0.541167	43.125	21.75	35.125	0.227062	0.307767
36	EK	7	33	0.48132	38.375	16.625	45	0.404645	0.515508
37	EK	7	68	0.470351	57.625	10.375	31.5	0.137986	5.28842
38	EK	7	108	0.885826	32.625	14	53.375	0.191613	0.395651
39	EK	6	168.5	1.2669	34.625	17.5	47.875	0.19113	1.45279
40	EK	6	157.5	1.20627	52	15	33.5	0.118004	1.70188
41	EK 216a KO	13	87.5	1.11897	9	32	59.5	0.417098	4.01127
42	EK 216a KO	13	172.5	1.291	30.75	13.375	55.875	0.176942	2.2255
43	EK 216a KO	13	238.5	2.08524	17.375	23.25	59.375	0.336841	1.72222
44	EK 216a KO	13	223	1.56706	30.75	22.25	47.5	0.275306	1.7649
45	EK 216a KO	13	167.5	1.16819	51	12.5	36.5	0.109677	3.24015
46	EK 216b KO	13	262	2.39292	17.125	20.125	63.25	0.153671	2.48702
47	EK 216b KO	13	164.5	1.6648	24.75	19.875	57.375	0.2754	1.50479
48	EK 216b KO	13	87	1.01973	54.625	11.25	34.625	0.42275	2.61146
49	EK 216b KO	13	204.5	2.06905	9.5	23.25	68.25	0.0907451	1.95554
50	EK 216b KO	13	145.5	1.24894	28.25	20.25	51.5	0.180268	3.52358
51	EK 217KO	13	95.5	1.98081	12.125	23.375	65.5	0.160515	2.26567
52	EK 217KO	13	81.5	1.16133	59.5	9.625	30.875	0.0799521	2.32126
53	EK 217KO	13	112	1.51008	34.125	19.25	47.125	0.380303	1.20795
54	EK 217KO	13	189	1.88366	24.875	19.5	56.125	0.0686733	1.88879
55	EK	13	129	1.76622	20.75	21.25	59	0.268657	0.878062
56	EK	13	89	1.01618	26.125	19.875	56	0.359667	1.7302
57	EK	13	57.5	1.17743	38.25	17.125	44.625	0.414759	2.78385
58	EK	13	97.5	1.62626	26.875	23	51.125	0.369958	0.234386
59	EK	13	100.5	1.33496	39.625	22	39.875	0.308544	2.12407
